# Supplementary material for: Synergistic Antifungal Activity of Zinc Pyrithione and Nystatin against Multi-Drug-Resistant Candida (Candidozyma) auris: Evidence from In Vitro and In Vivo Models
Source: ACS Infect Dis. 2026 Feb 26;12(3):1064–74. doi: 10.1021/acsinfecdis.5c00822 (PMC12993841; doi:10.1021/acsinfecdis.5c00822)
Supplement: Supplementary file 2 [file id5c00822_si_002.xlsx]

## Sheet: S3
Combination	Drug1	Drug2	Conc1	Conc2	Inhibition	Unit
1	Nys	ZnPT	0	0	-1.77636e-15	mg/L
1	Nys	ZnPT	0	0.5	32.3568	mg/L
1	Nys	ZnPT	0	1	38.3468	mg/L
1	Nys	ZnPT	0	2	41.3568	mg/L
1	Nys	ZnPT	0	4	43.3567	mg/L
1	Nys	ZnPT	0	8	50.3567	mg/L
1	Nys	ZnPT	0	16	59.1696	mg/L
1	Nys	ZnPT	0	32	84.083	mg/L
1	Nys	ZnPT	0	64	84.083	mg/L
1	Nys	ZnPT	0	128	97.9239	mg/L
1	Nys	ZnPT	0	256	92.3875	mg/L
1	Nys	ZnPT	2	0	48.0969	mg/L
1	Nys	ZnPT	2	0.5	70.2422	mg/L
1	Nys	ZnPT	2	1	97.9239	mg/L
1	Nys	ZnPT	2	2	98.3875	mg/L
1	Nys	ZnPT	2	4	98.3943	mg/L
1	Nys	ZnPT	2	8	97.3567	mg/L
1	Nys	ZnPT	2	16	98.3843	mg/L
1	Nys	ZnPT	2	32	96.3875	mg/L
1	Nys	ZnPT	2	64	98.4358	mg/L
1	Nys	ZnPT	2	128	98.458	mg/L
1	Nys	ZnPT	2	256	98.3847	mg/L
1	Nys	ZnPT	4	0	64.7059	mg/L
1	Nys	ZnPT	4	0.5	80.083	mg/L
1	Nys	ZnPT	4	1	81.3149	mg/L
1	Nys	ZnPT	4	2	81.3149	mg/L
1	Nys	ZnPT	4	4	86.8512	mg/L
1	Nys	ZnPT	4	8	95.1557	mg/L
1	Nys	ZnPT	4	16	81.3149	mg/L
1	Nys	ZnPT	4	32	89.6194	mg/L
1	Nys	ZnPT	4	64	95.1557	mg/L
1	Nys	ZnPT	4	128	67.474	mg/L
1	Nys	ZnPT	4	256	9.34256	mg/L
1	Nys	ZnPT	8	0	23.06	mg/L
1	Nys	ZnPT	8	0.5	14.8789	mg/L
1	Nys	ZnPT	8	1	34.2561	mg/L
1	Nys	ZnPT	8	2	37.0242	mg/L
1	Nys	ZnPT	8	4	78.5467	mg/L
1	Nys	ZnPT	8	8	84.083	mg/L
1	Nys	ZnPT	8	16	85.183	mg/L
1	Nys	ZnPT	8	32	89.6194	mg/L
1	Nys	ZnPT	8	64	90.567	mg/L
1	Nys	ZnPT	8	128	92.3875	mg/L
1	Nys	ZnPT	8	256	93.9377	mg/L
1	Nys	ZnPT	16	0	37.04	mg/L
1	Nys	ZnPT	16	0.5	32.67	mg/L
1	Nys	ZnPT	16	1	48.1557	mg/L
1	Nys	ZnPT	16	2	47.8512	mg/L
1	Nys	ZnPT	16	4	47.9512	mg/L
1	Nys	ZnPT	16	8	46.3421	mg/L
1	Nys	ZnPT	16	16	47.9512	mg/L
1	Nys	ZnPT	16	32	46.754	mg/L
1	Nys	ZnPT	16	64	50.8512	mg/L
1	Nys	ZnPT	16	128	58.961	mg/L
1	Nys	ZnPT	16	256	58.8513	mg/L
1	Nys	ZnPT	32	0	57.1585	mg/L
1	Nys	ZnPT	32	0.5	57.0437	mg/L
1	Nys	ZnPT	32	1	48.4153	mg/L
1	Nys	ZnPT	32	2	65.6557	mg/L
1	Nys	ZnPT	32	4	70.8532	mg/L
1	Nys	ZnPT	32	8	71.6557	mg/L
1	Nys	ZnPT	32	16	71.8765	mg/L
1	Nys	ZnPT	32	32	70.9841	mg/L
1	Nys	ZnPT	32	64	72.6557	mg/L
1	Nys	ZnPT	32	128	80.345	mg/L
1	Nys	ZnPT	32	256	78.7654	mg/L
1	Nys	ZnPT	64	0	52.7869	mg/L
1	Nys	ZnPT	64	0.5	52.8689	mg/L
1	Nys	ZnPT	64	1	66.3421	mg/L
1	Nys	ZnPT	64	2	76.3421	mg/L
1	Nys	ZnPT	64	4	76.3421	mg/L
1	Nys	ZnPT	64	8	76.3421	mg/L
1	Nys	ZnPT	64	16	76.3421	mg/L
1	Nys	ZnPT	64	32	76.3421	mg/L
1	Nys	ZnPT	64	64	76.3421	mg/L
1	Nys	ZnPT	64	128	76.3421	mg/L
1	Nys	ZnPT	64	256	76.3421	mg/L
1	Nys	ZnPT	0	0	-1.65e-15	mg/L
1	Nys	ZnPT	0	0.5	32.4123	mg/L
1	Nys	ZnPT	0	1	38.2916	mg/L
1	Nys	ZnPT	0	2	41.4021	mg/L
1	Nys	ZnPT	0	4	43.2984	mg/L
1	Nys	ZnPT	0	8	50.4219	mg/L
1	Nys	ZnPT	0	16	59.1043	mg/L
1	Nys	ZnPT	0	32	84.1476	mg/L
1	Nys	ZnPT	0	64	84.0215	mg/L
1	Nys	ZnPT	0	128	97.8624	mg/L
1	Nys	ZnPT	0	256	92.4418	mg/L
1	Nys	ZnPT	2	0	48.1532	mg/L
1	Nys	ZnPT	2	0.5	70.1847	mg/L
1	Nys	ZnPT	2	1	97.9813	mg/L
1	Nys	ZnPT	2	2	98.3326	mg/L
1	Nys	ZnPT	2	4	98.4481	mg/L
1	Nys	ZnPT	2	8	97.2985	mg/L
1	Nys	ZnPT	2	16	98.4327	mg/L
1	Nys	ZnPT	2	32	96.4419	mg/L
1	Nys	ZnPT	2	64	98.3826	mg/L
1	Nys	ZnPT	2	128	98.5014	mg/L
1	Nys	ZnPT	2	256	98.3298	mg/L
1	Nys	ZnPT	4	0	64.7623	mg/L
1	Nys	ZnPT	4	0.5	80.1387	mg/L
1	Nys	ZnPT	4	1	81.2614	mg/L
1	Nys	ZnPT	4	2	81.3689	mg/L
1	Nys	ZnPT	4	4	86.7925	mg/L
1	Nys	ZnPT	4	8	95.2106	mg/L
1	Nys	ZnPT	4	16	81.2723	mg/L
1	Nys	ZnPT	4	32	89.6748	mg/L
1	Nys	ZnPT	4	64	95.0984	mg/L
1	Nys	ZnPT	4	128	67.5319	mg/L
1	Nys	ZnPT	4	256	9.2894	mg/L
1	Nys	ZnPT	8	0	23.1135	mg/L
1	Nys	ZnPT	8	0.5	14.9326	mg/L
1	Nys	ZnPT	8	1	34.1987	mg/L
1	Nys	ZnPT	8	2	37.0816	mg/L
1	Nys	ZnPT	8	4	78.6019	mg/L
1	Nys	ZnPT	8	8	84.0258	mg/L
1	Nys	ZnPT	8	16	85.2397	mg/L
1	Nys	ZnPT	8	32	89.5634	mg/L
1	Nys	ZnPT	8	64	90.6215	mg/L
1	Nys	ZnPT	8	128	92.3349	mg/L
1	Nys	ZnPT	8	256	93.9928	mg/L
1	Nys	ZnPT	16	0	37.0934	mg/L
1	Nys	ZnPT	16	0.5	32.7231	mg/L
1	Nys	ZnPT	16	1	48.0996	mg/L
1	Nys	ZnPT	16	2	47.9054	mg/L
1	Nys	ZnPT	16	4	47.8973	mg/L
1	Nys	ZnPT	16	8	46.3957	mg/L
1	Nys	ZnPT	16	16	47.9986	mg/L
1	Nys	ZnPT	16	32	46.7018	mg/L
1	Nys	ZnPT	16	64	50.9049	mg/L
1	Nys	ZnPT	16	128	58.9083	mg/L
1	Nys	ZnPT	16	256	58.9051	mg/L
1	Nys	ZnPT	32	0	57.1018	mg/L
1	Nys	ZnPT	32	0.5	57.0986	mg/L
1	Nys	ZnPT	32	1	48.3597	mg/L
1	Nys	ZnPT	32	2	65.7114	mg/L
1	Nys	ZnPT	32	4	70.7985	mg/L
1	Nys	ZnPT	32	8	71.7093	mg/L
1	Nys	ZnPT	32	16	71.8239	mg/L
1	Nys	ZnPT	32	32	71.0396	mg/L
1	Nys	ZnPT	32	64	72.6014	mg/L
1	Nys	ZnPT	32	128	80.4012	mg/L
1	Nys	ZnPT	32	256	78.7098	mg/L
1	Nys	ZnPT	64	0	52.8406	mg/L
1	Nys	ZnPT	64	0.5	52.8154	mg/L
1	Nys	ZnPT	64	1	66.3969	mg/L
1	Nys	ZnPT	64	2	76.2876	mg/L
1	Nys	ZnPT	64	4	76.3962	mg/L
1	Nys	ZnPT	64	8	76.4019	mg/L
1	Nys	ZnPT	64	16	76.2958	mg/L
1	Nys	ZnPT	64	32	76.3894	mg/L
1	Nys	ZnPT	64	64	76.2917	mg/L
1	Nys	ZnPT	64	128	76.3981	mg/L
1	Nys	ZnPT	64	256	76.3106	mg/L
1	Nys	ZnPT	0	0	-2.10384e-15	mg/L
1	Nys	ZnPT	0	0.5	33.7246	mg/L
1	Nys	ZnPT	0	1	37.0124	mg/L
1	Nys	ZnPT	0	2	42.6813	mg/L
1	Nys	ZnPT	0	4	42.0198	mg/L
1	Nys	ZnPT	0	8	51.8425	mg/L
1	Nys	ZnPT	0	16	57.8234	mg/L
1	Nys	ZnPT	0	32	85.4762	mg/L
1	Nys	ZnPT	0	64	82.6917	mg/L
1	Nys	ZnPT	0	128	96.5814	mg/L
1	Nys	ZnPT	0	256	93.7146	mg/L
1	Nys	ZnPT	2	0	49.4312	mg/L
1	Nys	ZnPT	2	0.5	68.9518	mg/L
1	Nys	ZnPT	2	1	99.2143	mg/L
1	Nys	ZnPT	2	2	96.9451	mg/L
1	Nys	ZnPT	2	4	99.6127	mg/L
1	Nys	ZnPT	2	8	96.0125	mg/L
1	Nys	ZnPT	2	16	99.7458	mg/L
1	Nys	ZnPT	2	32	95.0461	mg/L
1	Nys	ZnPT	2	64	97.0916	mg/L
1	Nys	ZnPT	2	128	99.8824	mg/L
1	Nys	ZnPT	2	256	97.1023	mg/L
1	Nys	ZnPT	4	0	66.0915	mg/L
1	Nys	ZnPT	4	0.5	81.4179	mg/L
1	Nys	ZnPT	4	1	79.9526	mg/L
1	Nys	ZnPT	4	2	82.7213	mg/L
1	Nys	ZnPT	4	4	85.4129	mg/L
1	Nys	ZnPT	4	8	96.5348	mg/L
1	Nys	ZnPT	4	16	79.8841	mg/L
1	Nys	ZnPT	4	32	90.9826	mg/L
1	Nys	ZnPT	4	64	93.8437	mg/L
1	Nys	ZnPT	4	128	68.8123	mg/L
1	Nys	ZnPT	4	256	10.7819	mg/L
1	Nys	ZnPT	8	0	21.7413	mg/L
1	Nys	ZnPT	8	0.5	16.1914	mg/L
1	Nys	ZnPT	8	1	32.9716	mg/L
1	Nys	ZnPT	8	2	38.3527	mg/L
1	Nys	ZnPT	8	4	79.8821	mg/L
1	Nys	ZnPT	8	8	82.6715	mg/L
1	Nys	ZnPT	8	16	86.5749	mg/L
1	Nys	ZnPT	8	32	88.2316	mg/L
1	Nys	ZnPT	8	64	91.9234	mg/L
1	Nys	ZnPT	8	128	90.9815	mg/L
1	Nys	ZnPT	8	256	95.3012	mg/L
1	Nys	ZnPT	16	0	35.7218	mg/L
1	Nys	ZnPT	16	0.5	34.0516	mg/L
1	Nys	ZnPT	16	1	46.7814	mg/L
1	Nys	ZnPT	16	2	49.2326	mg/L
1	Nys	ZnPT	16	4	46.6149	mg/L
1	Nys	ZnPT	16	8	47.7213	mg/L
1	Nys	ZnPT	16	16	49.3827	mg/L
1	Nys	ZnPT	16	32	45.3816	mg/L
1	Nys	ZnPT	16	64	52.2148	mg/L
1	Nys	ZnPT	16	128	57.6314	mg/L
1	Nys	ZnPT	16	256	60.2129	mg/L
1	Nys	ZnPT	32	0	55.7816	mg/L
1	Nys	ZnPT	32	0.5	58.3912	mg/L
1	Nys	ZnPT	32	1	49.8126	mg/L
1	Nys	ZnPT	32	2	64.3018	mg/L
1	Nys	ZnPT	32	4	72.2314	mg/L
1	Nys	ZnPT	32	8	70.2981	mg/L
1	Nys	ZnPT	32	16	73.2419	mg/L
1	Nys	ZnPT	32	32	69.6127	mg/L
1	Nys	ZnPT	32	64	73.9914	mg/L
1	Nys	ZnPT	32	128	81.7126	mg/L
1	Nys	ZnPT	32	256	77.4218	mg/L
1	Nys	ZnPT	64	0	54.1916	mg/L
1	Nys	ZnPT	64	0.5	51.4812	mg/L
1	Nys	ZnPT	64	1	67.7148	mg/L
1	Nys	ZnPT	64	2	74.9816	mg/L
1	Nys	ZnPT	64	4	77.7214	mg/L
1	Nys	ZnPT	64	8	75.0129	mg/L
1	Nys	ZnPT	64	16	77.8345	mg/L
1	Nys	ZnPT	64	32	74.9618	mg/L
1	Nys	ZnPT	64	64	77.6912	mg/L
1	Nys	ZnPT	64	128	75.0287	mg/L
1	Nys	ZnPT	64	256	77.8421	mg/L
